# Supplementary material for: Evolution of Tonal Organization in Music Optimizes Neural Mechanisms in Symbolic Encoding of Perceptual Reality. Part-2: Ancient to Seventeenth Century
Source: Front Psychol. 2016 Mar 30;7:211. doi: 10.3389/fpsyg.2016.00211 (PMC4813086; doi:10.3389/fpsyg.2016.00211)
Supplement: Supplementary file 3 [file DataSheet1.zip]

Archive with 21 entries (18 files):
- Appendices I-VIII/
- Appendices I-VIII/.DS_Store
- __MACOSX/
- __MACOSX/Appendices I-VIII/
- __MACOSX/Appendices I-VIII/._.DS_Store
- Appendices I-VIII/Appendix I. Opposition of Folk and Palace-Temple Music in Antiquity.docx
- __MACOSX/Appendices I-VIII/._Appendix I. Opposition of Folk and Palace-Temple Music in Antiquity.docx
- Appendices I-VIII/Appendix II. Non-octave hypermode.docx
- __MACOSX/Appendices I-VIII/._Appendix II. Non-octave hypermode.docx
- Appendices I-VIII/Appendix III. Alteration as expression of aesthetic emotion.docx
- __MACOSX/Appendices I-VIII/._Appendix III. Alteration as expression of aesthetic emotion.docx
- Appendices I-VIII/Appendix IV. Hemiolic mode as Post-Hellenistic Development of Chromatic System.docx
- __MACOSX/Appendices I-VIII/._Appendix IV. Hemiolic mode as Post-Hellenistic Development of Chromatic System.docx
- Appendices I-VIII/Appendix V. Historic Overview of Correspondence Between Tonal and Spatial Organizations.docx
- __MACOSX/Appendices I-VIII/._Appendix V. Historic Overview of Correspondence Between Tonal and Spatial Organizations.docx
- Appendices I-VIII/Appendix VI. Comparison of the principal features in types of tonal organization.docx
- __MACOSX/Appendices I-VIII/._Appendix VI. Comparison of the principal features in types of tonal organization.docx
- Appendices I-VIII/Appendix VII. Melodic line, geometric line and environmental topography.docx
- __MACOSX/Appendices I-VIII/._Appendix VII. Melodic line, geometric line and environmental topography.docx
- Appendices I-VIII/Appendix ViII. Summary of Stages of Tonal Development.docx
- __MACOSX/Appendices I-VIII/._Appendix ViII. Summary of Stages of Tonal Development.docx
